# Supplementary material for: Mice Overexpressing Wild-Type RRAS2 Are a Novel Model for Preclinical Testing of Anti-Chronic Lymphocytic Leukemia Therapies
Source: Cancers (Basel). 2023 Dec 12;15(24):5817. doi: 10.3390/cancers15245817 (PMC10742337; doi:10.3390/cancers15245817)
Supplement: Supplementary file 1 [file cancers-15-05817-s001.zip]

Archive with 1 entries (1 files):
- cancers-2646574-supplementary.pdf
